# Supplementary material for: Superior Energy Release of Ammonium Perchlorate Composites by Embedding Heterostructured Carbon Nanotube/Tricobalt Tetraoxide Thermal Conduction Pathways
Source: Research (Wash D C). 2025 Oct 15;8:0938. doi: 10.34133/research.0938 (PMC13248698; doi:10.34133/research.0938)
Supplement: Supplementary 1 — Figs. S1 to S10 Table S1 Videos S1 and S2 [file research.0938.f1.zip]

Archive with 13 entries (13 files):
- FigureS3.TIF
- FigureS4.TIF
- FigureS5.TIF
- FigureS6.TIF
- FigureS7.TIF
- FigureS8.TIF
- FigureS9.TIF
- FigureS10.tif
- Supplementary-materials.docx
- Video1.mp4
- Video2.mp4
- FigureS1.TIF
- FigureS2.TIF
